# Supplementary material for: Analysis on personnel costs and working time for implementing a more person-centred care approach: a case study with embedded units in a Swedish region
Source: BMJ Open. 2023 Oct 11;13(10):e073829. doi: 10.1136/bmjopen-2023-073829 (PMC10582865; doi:10.1136/bmjopen-2023-073829)
Supplement: Supplementary data [file bmjopen-2023-073829supp002.xlsx]

## Sheet: Logbook_instructions
Variable	Value	Label
Row		Row number for sorting
UNIT	1	Geriatric unit 1
	2	Geriatric unit 2
	3	Nephrology unit
	4	Primary care unit
	5	Psychiatric unit 1
	6	Psychiatric unit 2
	7	Central support function
Activity_cat		administration
		care_development
		documentation
		educational_activities
		external_communication
		internal_communication
		it_support
		learning_seminars
		preparatory_work
		reporting
		research
		team_development
		workplace_meetings
COST_CATEGORY	1	costs for executing implementation strategies
	2	excess costs for service delivery as implementation/service changes
	4	research/development costs
Participants		Number of participants
Time_minutes		Total time used by the participants (in minutes)
Staff_cat		Manager
		HCP = health care professionals

## Sheet: Logbook_data
Row	UNIT	Activity_cat	COST_CATEGORY	Participants	Time_minutes	Staff_cat
1	1	learning_seminars	1	7	2940	HCP
2	1	learning_seminars	1	7	2940	HCP
3	1	learning_seminars	1	7	2940	HCP
4	1	care_development	2	1	60	managers
5	1	educational_activities	2	4	960	HCP
6	1	team_development	2	40	9600	HCP
7	1	educational_activities	2	40	2400	HCP
8	1	care_development	2	50	50000	managers
9	1	educational_activities	2	5	2400	HCP
10	1	team_development	2	20	1200	HCP
11	1	educational_activities	2	6	1800	HCP
12	1	educational_activities	2	10	4800	HCP
13	1	preparatory_work	1	5	300	HCP
14	1	care_development	2	30	4200	HCP
15	1	research	4	3	144.55	HCP
16	1	research	4	4	201.866666666667	HCP
17	1	research	4	5	262.583333333333	HCP
18	1	research	4	5	300.833333333333	HCP
19	1	research	4	3	143.7	HCP
20	1	research	4	5	245.083333333333	HCP
21	1	research	4	5	261.583333333333	HCP
22	1	research	4	1	45.1	HCP
23	1	research	4	1	51.1	HCP
24	1	research	4	1	32.9666666666667	HCP
25	1	research	4	1	43.6666666666667	HCP
26	1	research	4	2	89.5666666666667	HCP
27	1	research	4	2	115.233333333333	HCP
28	1	research	4	2	193.933333333333	HCP
29	1	research	4	2	120.766666666667	HCP
30	1	research	4	1	31.0833333333333	managers
31	1	research	4	1	33.7166666666667	managers
32	2	learning_seminars	1	8	3360	HCP
33	2	care_development	2	1	4800	HCP
34	2	learning_seminars	1	9	3780	HCP
35	2	learning_seminars	1	9	3780	HCP
36	2	preparatory_work	1	10	2400	managers
37	2	care_development	2	1	600	managers
38	2	preparatory_work	1	25	12000	HCP
39	2	care_development	2	10	10000	HCP
40	2	care_development	2	1	30	managers
41	2	preparatory_work	1	12	3600	HCP
42	2	preparatory_work	1	7	210	HCP
43	2	preparatory_work	1	1	600	managers
44	2	learning_seminars	1	2	960	HCP
45	2	educational_activities	2	2	1920	HCP
46	2	preparatory_work	1	12	5760	HCP
47	2	care_development	2	40	400	HCP
48	2	care_development	2	2	240	managers
49	2	team_development	2	4	1920	HCP
50	2	team_development	2	9	2430	managers
51	2	preparatory_work	1	6	180	HCP
52	2	preparatory_work	1	4	7440	managers
53	2	care_development	2	9	1080	managers
54	2	external_communication	4	2	120	managers
55	2	team_development	2	5	300	HCP
56	2	team_development	2	10	6000	HCP
57	2	care_development	2	5	2500	HCP
58	2	preparatory_work	1	25	1500	HCP
59	2	research	4	6	302.1	HCP
60	2	research	4	4	232.466666666667	HCP
61	2	research	4	4	210.666666666667	HCP
62	2	research	4	7	380.333333333333	HCP
63	2	research	4	6	268.6	HCP
64	2	research	4	4	206.8	HCP
65	2	research	4	1	33.4666666666667	HCP
66	2	research	4	1	41.5333333333333	HCP
67	2	research	4	1	31.5666666666667	HCP
68	2	research	4	1	76.8166666666667	HCP
69	2	research	4	2	170.266666666667	HCP
70	2	research	4	2	126.533333333333	HCP
71	2	research	4	1	33.3833333333333	managers
72	2	research	4	1	30.5833333333333	managers
73	3	learning_seminars	1	3	1260	HCP
74	3	learning_seminars	1	5	2100	HCP
75	3	preparatory_work	1	6	270	HCP
76	3	team_development	2	8	720	HCP
77	3	workplace_meetings	1	25	250	HCP
78	3	team_development	2	4	240	HCP
79	3	learning_seminars	1	7	2940	HCP
80	3	team_development	2	7	630	HCP
81	3	research	4	5	450	HCP
82	3	learning_seminars	1	8	3360	HCP
83	3	learning_seminars	1	4	1680	HCP
84	3	team_development	2	2	120	HCP
85	3	team_development	2	8	720	HCP
86	3	preparatory_work	1	2	120	change_agents
87	3	preparatory_work	1	2	50	change_agents
88	3	research	4	5	300	HCP
89	3	research	4	5	500	change_agents
90	3	preparatory_work	1	1	45	change_agents
91	3	research	4	1	60	managers
92	3	preparatory_work	1	8	720	HCP
93	3	preparatory_work	1	6	540	HCP
94	3	preparatory_work	1	1	30	change_agents
95	3	educational_activities	2	2	840	HCP
96	3	learning_seminars	1	4	1680	HCP
97	3	preparatory_work	1	5	300	HCP
98	3	preparatory_work	1	3	90	change_agents
99	3	preparatory_work	1	3	135	change_agents
100	3	preparatory_work	1	3	90	change_agents
101	3	educational_activities	2	2	840	HCP
102	3	preparatory_work	1	5	300	change_agents
103	3	preparatory_work	1	2	120	change_agents
104	3	educational_activities	2	40	8400	HCP
105	3	preparatory_work	1	4	360	HCP
106	3	external_communication	4	6	270	HCP
107	3	care_development	2	40	7200	HCP
108	3	learning_seminars	1	5	2100	HCP
109	3	learning_seminars	1	6	2520	HCP
110	3	educational_activities	2	1	420	HCP
111	3	educational_activities	2	1	420	HCP
112	3	documentation	2	1	45	change_agents
113	3	care_development	2	12	360	HCP
114	3	preparatory_work	1	5	200	HCP
115	3	preparatory_work	1	2	40	change_agents
116	3	educational_activities	2	1	420	HCP
117	3	care_development	2	4	240	HCP
118	3	care_development	2	1	120	change_agents
119	3	care_development	2	1	45	change_agents
120	3	preparatory_work	1	3	90	HCP
121	3	care_development	2	4	120	HCP
122	3	learning_seminars	1	9	3780	HCP
123	3	preparatory_work	1	4	240	HCP
124	3	it_support	2	1	30	change_agents
125	3	care_development	2	2	300	change_agents
126	3	educational_activities	2	1	420	HCP
127	3	preparatory_work	1	5	300	HCP
128	3	preparatory_work	1	6	360	HCP
129	3	care_development	2	5	450	HCP
130	3	learning_seminars	1	5	2100	HCP
131	3	care_development	2	4	240	managers
132	3	preparatory_work	1	5	300	HCP
133	3	care_development	2	30	5400	HCP
134	3	external_communication	4	6	2520	HCP
135	3	external_communication	4	6	2520	HCP
136	3	preparatory_work	1	6	360	HCP
137	3	educational_activities	2	4	1680	HCP
138	3	educational_activities	2	4	1680	HCP
139	3	care_development	2	4	180	managers
140	3	learning_seminars	1	5	2100	HCP
141	3	educational_activities	2	4	1680	HCP
142	3	learning_seminars	1	4	1680	HCP
143	3	care_development	2	4	240	managers
144	3	care_development	2	5	300	managers
145	3	educational_activities	2	2	840	HCP
146	3	research	4	3	135.2	HCP
147	3	research	4	5	249.083333333333	HCP
148	3	research	4	8	328.533333333333	HCP
149	3	research	4	5	335	HCP
150	3	research	4	5	274.916666666667	HCP
151	3	research	4	5	225.833333333333	HCP
152	3	research	4	4	223	HCP
153	3	research	4	1	47.2333333333333	HCP
154	3	research	4	1	69.5	HCP
155	3	research	4	1	38.4666666666667	HCP
156	3	research	4	1	35.5833333333333	HCP
157	3	research	4	1	42.5833333333333	HCP
158	3	research	4	1	29.9	HCP
159	3	research	4	1	44.8666666666667	HCP
160	3	research	4	5	191.916666666667	HCP
161	3	research	4	5	374.5	HCP
162	3	research	4	6	389	HCP
163	3	research	4	1	31.1166666666667	managers
164	3	research	4	1	34.7833333333333	managers
165	4	learning_seminars	1	9	4320	HCP
166	4	learning_seminars	1	9	4320	HCP
167	4	preparatory_work	1	1	120	HCP
168	4	preparatory_work	1	1	240	HCP
169	4	external_communication	1	2	60	HCP
170	4	preparatory_work	1	2	240	HCP
171	4	preparatory_work	1	1	120	HCP
172	4	educational_activities	2	35	16800	HCP
173	4	educational_activities	2	35	16800	HCP
174	4	learning_seminars	1	7	3360	HCP
175	4	documentation	1	1	120	HCP
176	4	care_development	2	7	840	HCP
177	4	workplace_meetings	2	70	6300	HCP
178	4	external_communication	4	1	60	HCP
179	4	documentation	1	1	120	HCP
180	4	care_development	2	1	60	HCP
181	4	care_development	2	11	1320	HCP
182	4	care_development	2	6	720	HCP
183	4	care_development	2	11	660	HCP
184	4	workplace_meetings	2	60	10800	HCP
185	4	care_development	2	11	660	HCP
186	4	preparatory_work	4	1	120	HCP
187	4	preparatory_work	4	2	240	HCP
188	4	research	4	6	360	managers
189	4	external_communication	4	11	4620	HCP
190	4	research	4	6	600	HCP
191	4	external_communication	4	6	720	HCP
192	4	learning_seminars	1	9	4320	HCP
193	4	learning_seminars	1	8	3840	HCP
194	4	educational_activities	2	8	3840	HCP
195	4	educational_activities	2	9	4320	HCP
196	4	educational_activities	2	9	4320	HCP
197	4	educational_activities	2	9	4320	HCP
198	4	workplace_meetings	2	70	16800	HCP
199	4	documentation	2	1	360	HCP
200	4	care_development	2	70	4200	HCP
201	4	care_development	2	8	3360	HCP
202	4	care_development	2	8	3360	HCP
203	4	care_development	2	2	840	HCP
204	4	care_development	2	2	840	HCP
205	4	research	4	5	293.25	HCP
206	4	research	4	4	198.4	HCP
207	4	research	4	4	229.866666666667	HCP
208	4	research	4	5	225.916666666667	HCP
209	4	research	4	1	47.2666666666667	HCP
210	4	research	4	1	41.2833333333333	HCP
211	4	research	4	1	33.0666666666667	HCP
212	4	research	4	1	36.2	HCP
213	4	research	4	1	41.95	HCP
214	4	research	4	1	51.9166666666667	HCP
215	4	research	4	1	43.9166666666667	HCP
216	4	research	4	1	37.9	HCP
217	4	research	4	1	42.0166666666667	HCP
218	4	research	4	1	39.05	HCP
219	4	research	4	2	45.6	HCP
220	4	research	4	6	590.6	HCP
221	4	research	4	4	238.333333333333	HCP
222	4	research	4	1	24.2333333333333	managers
223	4	research	4	1	26.3	managers
224	4	research	4	1	37.8	managers
225	4	research	4	1	20.65	managers
226	4	research	4	1	27.8166666666667	HCP
227	5	learning_seminars	1	4	1920	HCP
228	5	learning_seminars	1	6	2880	HCP
229	5	learning_seminars	1	5	2400	HCP
230	5	care_development	2	1	2400	managers
231	5	team_development	2	10	51000	HCP
232	5	team_development	2	10	25500	HCP
233	5	team_development	2	1	4680	managers
234	5	team_development	2	1	4680	managers
235	5	care_development	2	25	1500	HCP
236	5	team_development	2	25	2100	HCP
237	5	care_development	2	25	1500	HCP
238	5	care_development	2	8	480	HCP
239	5	care_development	2	8	720	HCP
240	5	care_development	2	8	720	HCP
241	5	care_development	2	8	720	HCP
242	5	care_development	2	8	720	HCP
243	5	care_development	2	8	480	HCP
244	5	care_development	2	25	1500	HCP
245	5	care_development	2	1	2400	change_agents
246	5	care_development	2	25	4500	HCP
247	5	care_development	2	4	3360	HCP
248	5	external_communication	4	7	2400	HCP
249	5	external_communication	4	2	960	HCP
250	5	external_communication	4	1	720	managers
251	5	external_communication	4	3	720	HCP
252	5	care_development	2	7	105	HCP
253	5	care_development	2	20	1200	HCP
254	5	care_development	2	20	1800	HCP
255	5	care_development	2	20	1200	HCP
256	5	care_development				HCP
257	5	care_development				HCP
258	5	care_development				HCP
259	5	care_development				HCP
260	5	care_development				HCP
261	5	care_development				HCP
262	5	care_development				HCP
263	5	care_development				HCP
264	5	care_development				HCP
265	5	care_development				HCP
266	5	care_development				HCP
267	5	care_development				HCP
268	5	care_development				HCP
269	5	care_development				HCP
270	5	research	4	3	122.9	HCP
271	5	research	4	3	171.5	HCP
272	5	research	4	3	157.85	HCP
273	5	research	4	1	26.2166666666667	HCP
274	5	research	4	1	48.8166666666667	HCP
275	5	research	4	1	39.6666666666667	HCP
276	5	research	4	1	25.9833333333333	HCP
277	5	research	4	1	38.9166666666667	HCP
278	5	research	4	1	52.9	HCP
279	5	research	4	1	26.9833333333333	HCP
280	5	research	4	1	32.7	HCP
281	5	research	4	1	33.8166666666667	HCP
282	5	research	4	4	218.8	HCP
283	5	research	4	1	38.4	managers
284	6	learning_seminars	1	9	4320	HCP
285	6	learning_seminars	1	9	4320	HCP
286	6	learning_seminars	1	1	480	HCP
287	6	care_development	2	8	1260	HCP
288	6	care_development	2	14	840	HCP
289	6	care_development	2	7	4200	HCP
290	6	care_development	2	2	1920	HCP
291	6	care_development	2	8	960	HCP
292	6	care_development	2	8	480	HCP
293	6	care_development	2	8	480	HCP
294	6	care_development	2	10	600	HCP
295	6	care_development	2	10	600	HCP
296	6	care_development	2	10	800	HCP
297	6	care_development	2	10	600	HCP
298	6	care_development	2	20	6000	HCP
299	6	care_development	2	2	3360	HCP
300	6	care_development	2	2	480	HCP
301	6	care_development	2	2	240	HCP
302	6	care_development	2	2	480	HCP
303	6	care_development	2	2	60	HCP
304	6	care_development	2	2	480	HCP
305	6	care_development	2	2	480	HCP
306	6	care_development	2	2	240	HCP
307	6	care_development	2	2	240	HCP
308	6	care_development	2	2	120	HCP
309	6	care_development	2	2	120	HCP
310	6	care_development	2	2	8640	HCP
311	6	care_development	2	2	960	HCP
312	6	care_development	2	2	960	HCP
313	6	research	4	3	147	HCP
314	6	research	4	2	76.7666666666667	HCP
315	6	research	4	1	40.6166666666667	HCP
316	6	research	4	1	37.4666666666667	HCP
317	6	research	4	1	51.7333333333333	HCP
318	6	research	4	1	45.3333333333333	HCP
319	6	research	4	1	19.8833333333333	HCP
320	6	research	4	1	21.8	HCP
321	6	research	4	2	63.3	HCP
322	6	research	4	1	33.8166666666667	HCP
323	6	research	4	3	121.9	HCP
324	6	research	4	1	46.1	managers
325	6	research	4	1	28.2833333333333	managers
326	6	care_development	2	7	105	HCP
327	7	learning_seminars	1	15	6300	change_agents
328	7	learning_seminars	1	10	4200	change_agents
329	7	learning_seminars	1	11	4620	change_agents
330	7	preparatory_work	1	2	480	change_agents
331	7	learning_seminars	1	10	4800	change_agents
332	7	preparatory_work	1	1	180	change_agents
333	7	preparatory_work	1	2	180	change_agents
334	7	research	4	5	300	change_agents
335	7	internal_communication	1	15	450	change_agents
336	7	preparatory_work	1	3	135	change_agents
337	7	educational_activities	1	10	2400	change_agents
338	7	preparatory_work	1	2	60	change_agents
339	7	external_communication	4	2	60	change_agents
340	7	preparatory_work	1	5	300	change_agents
341	7	educational_activities	1	10	1200	managers
342	7	educational_activities	1	10	1500	managers
343	7	external_communication	1	3	180	change_agents
344	7	external_communication	1	2	120	change_agents
345	7	learning_seminars	1	10	5400	managers
346	7	educational_activities	1	10	600	change_agents
347	7	preparatory_work	1	5	150	change_agents
348	7	preparatory_work	1	3	360	change_agents
349	7	internal_communication	1	3	180	managers
350	7	research	4	4	720	change_agents
351	7	internal_communication	1	3	180	change_agents
352	7	internal_communication	1	7	840	change_agents
353	7	preparatory_work	1	4	120	change_agents
354	7	administration	2	2	480	change_agents
355	7	external_communication	4	2	80	change_agents
356	7	preparatory_work	1	4	240	change_agents
357	7	preparatory_work	1	8	720	change_agents
358	7	preparatory_work	1	5	2250	change_agents
359	7	reporting	2	1	240	change_agents
360	7	reporting	2	1	240	change_agents
361	7	preparatory_work	1	2	120	managers
362	7	preparatory_work	1	2	360	managers
363	7	preparatory_work	1	5	900	change_agents
364	7	external_communication	4	1	120	change_agents
365	7	preparatory_work	1	3	360	change_agents
366	7	internal_communication	1	1	60	change_agents
367	7	reporting	2	3	360	change_agents
368	7	preparatory_work	1	3	360	change_agents
369	7	reporting	2	1	60	change_agents
370	7	preparatory_work	1	1	120	change_agents
371	7	reporting	2	1	60	change_agents
372	7	reporting	2	1	120	change_agents
373	7	preparatory_work	1	2	120	change_agents
374	7	preparatory_work	1	2	120	change_agents
375	7	external_communication	4	1	60	change_agents
376	7	reporting	2	1	120	change_agents
377	7	preparatory_work	1	3	360	change_agents
378	7	preparatory_work	1	2	240	change_agents
379	7	preparatory_work	1	3	540	change_agents
380	7	preparatory_work	1	2	120	change_agents
381	7	research	4	4	480	change_agents
382	7	educational_activities	1	2	240	change_agents
383	7	preparatory_work	1	3	360	change_agents
384	7	external_communication	4	2	960	change_agents
385	7	external_communication	4	2	960	change_agents
386	7	preparatory_work	1	2	120	change_agents
387	7	preparatory_work	1	4	480	change_agents
388	7	preparatory_work	1	2	180	change_agents
389	7	preparatory_work	1	2	180	change_agents
390	7	external_communication	4	1	30	change_agents
391	7	internal_communication	1	2	180	change_agents
392	7	preparatory_work	1	1	15	change_agents
393	7	preparatory_work	1	4	240	change_agents
394	7	research	4	1	240	change_agents
395	7	preparatory_work	1	3	360	change_agents
396	7	preparatory_work	1	5	600	change_agents
397	7	preparatory_work	1	3	360	change_agents
398	7	preparatory_work	1	4	480	managers
399	7	reporting	2	2	60	change_agents
400	7	preparatory_work	1	2	60	managers
401	7	preparatory_work	1	2	30	managers
402	7	preparatory_work	1	2	60	change_agents
403	7	preparatory_work	1	1	150	change_agents
404	7	preparatory_work	1	1	150	change_agents
405	7	preparatory_work	1	12	360	change_agents
406	7	research	4	4	360	change_agents
407	7	preparatory_work	1	1	90	change_agents
408	7	internal_communication	1	3	180	change_agents
409	7	preparatory_work	1	3	180	change_agents
410	7	reporting	2	2	60	change_agents
411	7	internal_communication	1	2	120	change_agents
412	7	preparatory_work	1	3	270	change_agents
413	7	preparatory_work	1	2	120	change_agents
414	7	internal_communication	1	2	60	change_agents
415	7	preparatory_work	1	3	180	change_agents
416	7	preparatory_work	1	2	240	change_agents
417	7	preparatory_work	1	1	30	change_agents
418	7	preparatory_work	1	2	240	change_agents
419	7	preparatory_work	1	1	60	change_agents
420	7	preparatory_work	1	1	300	change_agents
421	7	preparatory_work	1	2	120	change_agents
422	7	learning_seminars	1	10	4800	change_agents
423	7	preparatory_work	1	4	240	managers
424	7	research	4	4	240	change_agents
425	7	preparatory_work	1	1	180	change_agents
426	7	preparatory_work	1	3	180	change_agents
427	7	research	4	4	360	change_agents
428	7	preparatory_work	1	1	90	change_agents
429	7	preparatory_work	1	3	180	change_agents
430	7	preparatory_work	1	10	600	change_agents
431	7	educational_activities	1	3	540	change_agents
432	7	preparatory_work	1	1	180	change_agents
433	7	internal_communication	1	12	360	change_agents
434	7	external_communication	4	2	960	change_agents
435	7	external_communication	4	2	960	change_agents
436	7	preparatory_work	1	3	180	change_agents
437	7	preparatory_work	1	3	180	change_agents
438	7	preparatory_work	1	1	120	change_agents
439	7	preparatory_work	1	2	180	change_agents
440	7	preparatory_work	1	4	720	change_agents
441	7	research	4	4	360	change_agents
442	7	preparatory_work	1	1	60	change_agents
443	7	preparatory_work	1	1	60	change_agents
444	7	internal_communication	1	3	360	change_agents
445	7	preparatory_work	1	2	480	change_agents
446	7	preparatory_work	1	1	240	change_agents
447	7	learning_seminars	1	10	4800	change_agents
448	7	preparatory_work	1	3	360	change_agents
449	7	educational_activities	1	3	1440	change_agents
450	7	preparatory_work	1	1	60	change_agents
451	7	preparatory_work	1	4	960	change_agents
452	7	preparatory_work	1	2	60	change_agents
453	7	preparatory_work	1	1	60	change_agents
454	7	preparatory_work	1	2	240	change_agents
455	7	preparatory_work	1	2	60	change_agents
456	7	preparatory_work	1	2	480	change_agents
457	7	preparatory_work	1	1	90	change_agents
458	7	preparatory_work	1	1	60	change_agents
459	7	preparatory_work	1	3	180	change_agents
460	7	preparatory_work	1	4	480	change_agents
461	7	educational_activities	1	2	960	managers
462	7	preparatory_work	1	3	1080	change_agents
463	7	educational_activities	1	2	960	managers
464	7	preparatory_work	1	2	360	change_agents
465	7	preparatory_work	1	3	180	change_agents
466	7	preparatory_work	1	1	60	change_agents
467	7	preparatory_work	1	3	360	change_agents
468	7	learning_seminars	1	10	4800	change_agents
469	7	preparatory_work	1	1	180	change_agents
470	7	educational_activities	1	10	4200	change_agents
471	7	research	4	3	540	change_agents
472	7	preparatory_work	1	4	480	change_agents
473	7	preparatory_work	1	5	600	change_agents
474	7	preparatory_work	1	5	600	change_agents
475	7	preparatory_work	1	4	480	change_agents
476	7	preparatory_work	1	1	360	change_agents
477	7	administration	2	1	240	change_agents
478	7	preparatory_work	1	2	180	change_agents
479	7	preparatory_work	1	3	540	change_agents
480	7	educational_activities	1	3	900	change_agents
481	7	preparatory_work	1	2	240	change_agents
482	7	preparatory_work	1	5	600	change_agents
483	7	preparatory_work	1	5	600	change_agents
484	7	preparatory_work	1	3	300	change_agents
485	7	educational_activities	1	10	2100	change_agents
486	7	educational_activities	1	15	2700	change_agents
487	7	educational_activities	1	3	900	managers
488	7	preparatory_work	1	5	300	change_agents
489	7	external_communication	4	1	60	change_agents
490	7	preparatory_work	1	3	540	change_agents
491	7	educational_activities	1	3	270	change_agents
492	7	preparatory_work	1	6	720	change_agents
493	7	preparatory_work	1	5	300	change_agents
494	7	preparatory_work	1	3	720	change_agents
495	7	preparatory_work	1	3	810	change_agents
496	7	external_communication	4	5	3000	change_agents
497	7	preparatory_work	1	2	480	change_agents
498	7	preparatory_work	1	1	60	change_agents
499	7	preparatory_work	1	3	540	change_agents
500	7	research	4	5	2250	change_agents
501	7	preparatory_work	1	2	120	change_agents
502	7	preparatory_work	1	1	150	change_agents
503	7	preparatory_work	1	6	1620	managers
504	7	preparatory_work	1	3	180	managers
505	7	preparatory_work	1	1	120	change_agents
506	7	preparatory_work	1	5	450	change_agents
507	7	preparatory_work	1	3	720	change_agents
508	7	internal_communication	1	7	630	change_agents
509	7	preparatory_work	1	4	120	change_agents
510	7	preparatory_work	1	4	120	change_agents
511	7	preparatory_work	1	3	360	change_agents
512	7	preparatory_work	1	2	180	change_agents
513	7	preparatory_work	1	2	120	change_agents
514	7	educational_activities	1	3	540	managers
515	7	preparatory_work	1	5	750	change_agents
516	7	reporting	2	6	360	managers
517	7	preparatory_work	1	2	240	change_agents
518	7	preparatory_work	1	2	600	change_agents
519	7	educational_activities	1	7	840	managers
520	7	preparatory_work	1	2	30	change_agents
521	7	preparatory_work	1	2	120	change_agents
522	7	preparatory_work	1	1	120	change_agents
523	7	research	4	2	120	change_agents
524	7	learning_seminars	1	10	4200	managers
525	7	preparatory_work	1	3	360	change_agents
526	7	preparatory_work	1	3	720	change_agents
527	7	internal_communication	1	1	120	change_agents
528	7	preparatory_work	1	2	240	change_agents
529	7	preparatory_work	1	3	360	change_agents
530	7	preparatory_work	1	3	270	change_agents
531	7	preparatory_work	1	3	540	change_agents
532	7	research	4	2	198.866666666667	change_agents
533	7	research	4	2	104.966666666667	change_agents
534	7	research	4	1	35.95	change_agents

## Sheet: Unit_data
Geriatric rehabilitation
Unit 1
Year	Month	Length of stay, mean
2016	January	31.5
2016	February	28.6
2016	March	22.0
2016	April	22.8
2016	May	31.9
2016	June	26.1
2016	July	39.3
2016	August	24.3
2016	September	34.6
2016	October	30.0
2016	November	34.0
2016	December	28.1
2017	January	26.2
2017	February	25.1
2017	March	23.3
2017	April	25.1
2017	May	26.9
2017	June	29.5
2017	July	32.5
2017	August	28.2
2017	September	22.2
2017	October	27.7
2017	November	20.3
2017	December	29.2
2018	January	29.3
2018	February	19.3
2018	March	32.6
2018	April	28.1
2018	May	29.8
2018	June	29.7
2018	July	24.4
2018	August	39.4
2018	September	22.5
2018	October	28.0
2018	November	22.7
2018	December	19.9
2019	January	29.5
2019	February	18.9
2019	March	23.6
2019	April	37.2
2019	May	28.5
2019	June	22.8
2019	July	19.0
2019	August	21.1
2019	September	26.0
2019	October	25.0
2019	November	26.9
Unit 2
Year	Number of discharges
2016	691
2017	706
2018	675
2019	710
				±
Psychiatrics
Unit 1 and unit 2, combined (aggregated data)
Year	Length of stay, mean ±SD	Time to readmissions, mean ±SD
2016	15.5 ±16.4	219.3 ±277.6
2017	15.2 ±15.0	160.2 ±180.8
2018	14.6 ±23.7	79.7 ±88.3
2019	13.9 ±14.1	28.1 ±29.8
